# Supplementary material for: Physical Activity-Based Methodologies as a Physical Education Resource for Inhibitory Control: A Systematic Review with Meta-Analysis
Source: J Intell. 2026 Jul 1;14(7):130. doi: 10.3390/jintelligence14070130 (PMC13413340; doi:10.3390/jintelligence14070130)
Supplement: Supplementary file 1 [file jintelligence-14-00130-s001.zip]

Archive with 1 entries (1 files):
- jintelligence-4249783-supplementary.pdf
